# Supplementary material for: Village-scale persistence and elimination of gambiense human African trypanosomiasis
Source: PLoS Negl Trop Dis. 2019 Oct 28;13(10):e0007838. doi: 10.1371/journal.pntd.0007838 (PMC6837580; doi:10.1371/journal.pntd.0007838)
Supplement: S1 Code — The code to run the basic stochastic model. (CPP) [file pntd.0007838.s002.cpp]

#include <iostream>
#include <random>
#include <gsl/gsl_randist.h>
  using std::cout;
  using std::endl;
  using std::random_device;
  using std::vector;

gsl_rng * rd;

vector<unsigned int> multhyp(unsigned int NH1, unsigned int S, unsigned int EH1, unsigned int I1H1, unsigned int I2H1){
  // Ensure fewer screened than total number available
  if (NH1 < S){
    S = NH1;
  }
  // Number positive cases selected in screening
  vector<unsigned int> screened(3,0);
  screened[0] = gsl_ran_hypergeometric(rd, S, NH1 - S, EH1);
  screened[1] = gsl_ran_hypergeometric(rd, S - screened[0], NH1 - S + screened[0] - EH1, I1H1);
  screened[2] = gsl_ran_hypergeometric(rd, S - screened[0] - screened[1], NH1 - S + screened[0] + screened[1] - EH1 - I1H1, I2H1);
  // Number of positive cases detected in screening
  vector<unsigned int> detected(3,0);
  detected[0] = gsl_ran_binomial (rd, 0.91, screened[0]);
  detected[1] = gsl_ran_binomial (rd, 0.91, screened[1]);
  detected[2] = gsl_ran_binomial (rd, 0.91, screened[2]);
  return detected;
}

int main(int argc, char **argv)
{
  // Fixed screening coverage at mean value
  double ss = 0.2103193572;

  // Set up random number generators
  const gsl_rng_type * T;
  T = gsl_rng_mt19937;
  rd = gsl_rng_alloc (T);
  gsl_rng_set(rd, std::random_device()());
  
  // Set model parameters
  double muH = 0.000054795;
  double omegaH = 0.006;
  double alpha = 0.333;
  double sigmaH = 0.0833;
  double phiH = 0.0019;
  double gammaH = 0.006;
  double muV = 0.03;
  double sigmaV = 0.034;
  double epsilon = 0.05;
  double pV = 0.065;
  double fH = 0.09;
  double Ra1 = 0.924;
  double Ra2 = 0.076;
  double r = 6.6;
  double fH1 = fH*Ra1/(Ra1+r*Ra2);
  double fH2 = fH*r*Ra2/(Ra1+r*Ra2);
  double tau = 1;
  double meff = 6.56;
  int repeats = 100;

  // Population size
  size_t size = 40;
  vector<double> NHvalues(size);
  for(size_t i = 0; i < size; ++i){
    NHvalues[i] = 50.0 + 50*i;
  }

  // Initial conditions
  size_t pk = 5;
  double p1[pk];
  p1[0] = 0.913816/Ra1;
  p1[1] = 0.000145/Ra1;
  p1[2] = 0.006179/Ra1;
  p1[3] = 0.001939/Ra1;
  p1[4] = 0.001921/Ra1;
  double p2[pk];
  p2[0] = 0.070793/Ra2;
  p2[1] = 0.000074/Ra2;
  p2[2] = 0.003159/Ra2;
  p2[3] = 0.000991/Ra2;
  p2[4] = 0.000983/Ra2;
  unsigned int mult1[pk];
  unsigned int mult2[pk];

  // Initialise variables
  double NH1, NH2, SH1, EH1, I1H1, I2H1, RH1, SH2, EH2, I1H2, I2H2, RH2, SV, E1V, E2V, E3V, IV, GV, t, maxY, tmp, rrr;
  vector<double> rate(16,0), k1(6,0), k2(6,0), k3(6,0), k4(6,0);
  unsigned int NH, inf, infc;
  vector<unsigned int> events(16,0);
  vector<unsigned int> screened;

  for (size_t k = 0; k < size; k++){

    // Set population size
    NH = NHvalues[k];
    inf = 0;

    for (int i = 0; i < repeats; i++){

      // Initial conditions
      rrr = gsl_rng_uniform(rd);
      NH2 = floor(Ra2*NH);
      if (rrr < (Ra2*NH - NH2)){
        NH2 += 1;
      }
      NH1 = NH - NH2;
      infc = 0;
      
      gsl_ran_multinomial(rd, pk, NH1, p1, mult1);
      SH1 = mult1[0];
      EH1 = mult1[1];
      I1H1 = mult1[2];
      I2H1 = mult1[3];
      RH1 = mult1[4];
      gsl_ran_multinomial(rd, pk, NH2, p2, mult2);
      SH2 = mult2[0];
      EH2 = mult2[1];
      I1H2 = mult2[2];
      I2H2 = mult2[3];
      RH2 = mult2[4];

      SV = (0.082645*NH);
      E1V = (0.000047*NH);
      E2V = (0.000037*NH);
      E3V = (0.000028*NH);
      IV = (0.000096*NH);
      GV = NH - (SV + E1V + E2V + E3V + IV);

      t = 0;
      maxY = 0;

      // Simulate for 16 years
      while (t < 365.25*16){

        // Screening
        if (t >= maxY){
          screened = multhyp(NH1, round(ss*NH), EH1, I1H1, I2H1);
          EH1 -= screened[0];
          I1H1 -= screened[1];
          I2H1 -= screened[2];
          RH1 += screened[0] + screened[1] + screened[2];
          maxY += 365.25;
        }

        // Define rates of events
        rate[0] = (omegaH + muH)*RH1;
        if (NH1 > 0){
          rate[1] = fH1*alpha*meff*SH1*IV/(NH1);
        } else {
          rate[1] = 0;
        }
        rate[2] = sigmaH*EH1;
        rate[3] = muH*EH1;
        rate[4] = phiH*I1H1;
        rate[5] = muH*I1H1;
        rate[6] = gammaH*I2H1;
        rate[7] = muH*I2H1;
        rate[8] = (omegaH + muH)*RH2;
        if (NH2 > 0){
          rate[9] = fH2*alpha*meff*SH2*IV/(NH2);
        } else {
          rate[9] = 0;
        }
        rate[10] = sigmaH*EH2;
        rate[11] = muH*EH2;
        rate[12] = phiH*I1H2;
        rate[13] = muH*I1H2;
        rate[14] = gammaH*I2H2;
        rate[15] = muH*I2H2;

        // Random number of events
        for (int iii = 0; iii < 16; iii++){
          events[iii] = gsl_ran_poisson(rd, rate[iii]*tau);
        }  

        // Update populations with events
        SH1 += events[0];
        RH1 -= events[0];
        SH1 -= events[1];
        EH1 += events[1];
        EH1 -= events[2];
        I1H1 += events[2];
        EH1 -= events[3];
        SH1 += events[3];
        I1H1 -= events[4];
        I2H1 += events[4];
        I1H1 -= events[5];
        SH1 += events[5];
        I2H1 -= events[6];
        RH1 += events[6];
        I2H1 -= events[7];
        SH1 += events[7];
        SH2 += events[8];
        RH2 -= events[8];
        SH2 -= events[9];
        EH2 += events[9];
        EH2 -= events[10];
        I1H2 += events[10];
        EH2 -= events[11];
        SH2 += events[11];
        I1H2 -= events[12];
        I2H2 += events[12];
        I1H2 -= events[13];
        SH2 += events[13];
        I2H2 -= events[14];
        RH2 += events[14];
        I2H2 -= events[15];
        SH2 += events[15];

        if (EH1 < 0){
          tmp = abs(EH1);
          EH1 = 0;
          I1H1 -= tmp;
        }
        if (I1H1 < 0){
          tmp = abs(I1H1);
          I1H1 = 0;
          I2H1 -= tmp;
        }
        if (I2H1 < 0){
          tmp = abs(I2H1);
          I2H1 = 0;
          RH1 -= tmp;
        }
        if (RH1 < 0){
          tmp = abs(RH1);
          RH1 = 0;
          SH1 -= tmp;
        }
        if (EH2 < 0){
          tmp = abs(EH2);
          EH2 = 0;
          I1H2 -= tmp;
        }
        if (I1H2 < 0){
          tmp = abs(I1H2);
          I1H2 = 0;
          I2H2 -= tmp;
        }
        if (I2H2 < 0){
          tmp = abs(I2H2);
          I2H2 = 0;
          RH2 -= tmp;
        }
        if (RH2 < 0){
          tmp = abs(RH2);
          RH2 = 0;
          SH2 -= tmp;
        }

        if (t >= 365.25*15 && infc == 0 && (EH1 + EH2 + I1H1 + I1H2 + I2H1 + I2H2) > 0){
          infc = 1;
        }

        //Runga-Kutta
        k1[0] = muV*NH - alpha*SV - muV*SV;
        k1[1] = alpha*pV*(fH1*(I1H1+I2H1)/(NH1) + fH2*(I1H2+I2H2)/(NH2))*(SV+epsilon*GV) - (3*sigmaV+muV)*E1V;
        k1[2] = 3*sigmaV*E1V - (3*sigmaV + muV)*E2V;
        k1[3] = 3*sigmaV*E2V - (3*sigmaV + muV)*E3V;
        k1[4] = 3*sigmaV*E3V - muV*IV;
        k1[5] = alpha*(1-pV*(fH1*(I1H1+I2H1)/(NH1) + fH2*(I1H2+I2H2)/(NH2)))*SV - alpha*pV*(fH1*(I1H1+I2H1)/(NH1) + fH2*(I1H2+I2H2)/(NH2))*epsilon*GV - muV*GV;

        k2[0] = muV*NH - alpha*(SV + tau*k1[0]/2) - muV*(SV + tau*k1[0]/2);
        k2[1] = alpha*pV*(fH1*(I1H1+I2H1)/(NH1) + fH2*(I1H2+I2H2)/(NH2))*((SV + tau*k1[0]/2)+epsilon*(GV + tau*k1[5]/2)) - (3*sigmaV+muV)*(E1V + tau*k1[1]/2);
        k2[2] = 3*sigmaV*(E1V + tau*k1[1]/2) - (3*sigmaV + muV)*(E2V + tau*k1[2]/2);
        k2[3] = 3*sigmaV*(E2V + tau*k1[2]/2) - (3*sigmaV + muV)*(E3V + tau*k1[3]/2);
        k2[4] = 3*sigmaV*(E3V + tau*k1[3]/2) - muV*(IV + tau*k1[4]/2);
        k2[5] = alpha*(1-pV*(fH1*(I1H1+I2H1)/(NH1) + fH2*(I1H2+I2H2)/(NH2)))*(SV + tau*k1[0]/2) - alpha*pV*(fH1*(I1H1+I2H1)/(NH1) + fH2*(I1H2+I2H2)/(NH2))*epsilon*(GV + tau*k1[5]/2) - muV*(GV + tau*k1[5]/2);

        k3[0] = muV*NH - alpha*(SV + tau*k2[0]/2) - muV*(SV + tau*k2[0]/2);
        k3[1] = alpha*pV*(fH1*(I1H1+I2H1)/(NH1) + fH2*(I1H2+I2H2)/(NH2))*((SV + tau*k2[0]/2)+epsilon*(GV + tau*k2[5]/2)) - (3*sigmaV+muV)*(E1V + tau*k2[1]/2);
        k3[2] = 3*sigmaV*(E1V + tau*k2[1]/2) - (3*sigmaV + muV)*(E2V + tau*k2[2]/2);
        k3[3] = 3*sigmaV*(E2V + tau*k2[2]/2) - (3*sigmaV + muV)*(E3V + tau*k2[3]/2);
        k3[4] = 3*sigmaV*(E3V + tau*k2[3]/2) - muV*(IV + tau*k2[4]/2);
        k3[5] = alpha*(1-pV*(fH1*(I1H1+I2H1)/(NH1) + fH2*(I1H2+I2H2)/(NH2)))*(SV + tau*k2[0]/2) - alpha*pV*(fH1*(I1H1+I2H1)/(NH1) + fH2*(I1H2+I2H2)/(NH2))*epsilon*(GV + tau*k2[5]/2) - muV*(GV + tau*k2[5]/2);

        k4[0] = muV*NH - alpha*(SV + tau*k3[0]) - muV*(SV + tau*k3[0]);
        k4[1] = alpha*pV*(fH1*(I1H1+I2H1)/(NH1) + fH2*(I1H2+I2H2)/(NH2))*((SV + tau*k3[0])+epsilon*(GV + tau*k3[5])) - (3*sigmaV+muV)*(E1V + tau*k3[1]);
        k4[2] = 3*sigmaV*(E1V + tau*k3[1]) - (3*sigmaV + muV)*(E2V + tau*k3[2]);
        k4[3] = 3*sigmaV*(E2V + tau*k3[2]) - (3*sigmaV + muV)*(E3V + tau*k3[3]);
        k4[4] = 3*sigmaV*(E3V + tau*k3[3]) - muV*(IV + tau*k3[4]);
        k4[5] = alpha*(1-pV*(fH1*(I1H1+I2H1)/(NH1) + fH2*(I1H2+I2H2)/(NH2)))*(SV + tau*k3[0]) - alpha*pV*(fH1*(I1H1+I2H1)/(NH1) + fH2*(I1H2+I2H2)/(NH2))*epsilon*(GV + tau*k3[5]) - muV*(GV + tau*k3[5]);

        SV += tau*(k1[0] + 2*k2[0] + 2*k3[0] + k4[0])/6;
        E1V += tau*(k1[1] + 2*k2[1] + 2*k3[1] + k4[1])/6;
        E2V += tau*(k1[2] + 2*k2[2] + 2*k3[2] + k4[2])/6;
        E3V += tau*(k1[3] + 2*k2[3] + 2*k3[3] + k4[3])/6;
        IV += tau*(k1[4] + 2*k2[4] + 2*k3[4] + k4[4])/6;
        GV += tau*(k1[5] + 2*k2[5] + 2*k3[5] + k4[5])/6;

        if (E1V < 0){
          tmp = abs(E1V);
          E1V = 0;
          E2V -= tmp;
        }
        if (E2V < 0){
          tmp = abs(E2V);
          E2V = 0;
          E3V -= tmp;
        }
        if (E3V < 0){
          tmp = abs(E3V);
          E3V = 0;
          IV -= tmp;
        }
        if (IV < 0){
          tmp = abs(IV);
          IV = 0;
          SV -= tmp;
        }
        t += tau;
      }
      if (infc > 0){
        inf += 1;
      }
    }

    // Print persistence
    cout << NH << " " << inf << endl;
  }
  return 0;
}
